# Supplementary material for: Bioassay-Guided Isolation of Two Eudesmane Sesquiterpenes from Lindera strychnifolia Using Centrifugal Partition Chromatography
Source: Molecules. 2021 Aug 30;26(17):5269. doi: 10.3390/molecules26175269 (PMC8433645; doi:10.3390/molecules26175269)
Supplement: Supplementary file 1 [file molecules-26-05269-s001.zip]

Archive with 1 entries (1 files):
- molecules-1348660-supplementary.pdf
